# Supplementary material for: Vascular RAGE transports oxytocin into the brain to elicit its maternal bonding behaviour in mice
Source: Commun Biol. 2019 Feb 25;2:76. doi: 10.1038/s42003-019-0325-6 (PMC6389896; doi:10.1038/s42003-019-0325-6)
Supplement: Supplementary file 3 — Supplementary Data 1 [file 42003_2019_325_MOESM3_ESM.xlsx]

## Sheet: Fig1a
Ager+/+	Mother	Day 1	Day 2	Day 3	Day 4	Day 5	Day 6	Day 7	Day 8	Day 9	Day 10
	1	5	5	5	5	5	5	5	5	5	4
	2	8	8	8	8	8	8	8	8	8	8
	3	5	5	5	5	0	0	0	0	0	0
	4	8	8	7	7	7	7	7	7	7	7
	5	10	10	10	10	10	10	10	10	10	10
	6	4	4	4	4	4	4	4	4	4	4
	sum	40	40	39	39	34	34	34	34	34	33
Ager-/-	Mother	Day 1	Day 2	Day 3	Day 4	Day 5	Day 6	Day 7	Day 8	Day 9	Day 10
	1	7	7	5	4	4	4	4	4	4	4
	2	8	0	0	0	0	0	0	0	0	0
	3	2	0	0	0	0	0	0	0	0	0
	4	5	4	0	0	0	0	0	0	0	0
	5	3	0	0	0	0	0	0	0	0	0
	6	7	5	0	0	0	0	0	0	0	0
	7	6	0	0	0	0	0	0	0	0	0
	sum	38	16	5	4	4	4	4	4	4	4

## Sheet: Fig1b
Ager+/+	Mother	Day 1	Day 2	Day 3	Day 4	Day 5	Day 6	Day 7	Day 8	Day 9	Day 10
	1	5	5	5	5	5	5	5	5	5	5
	2	8	7	7	7	7	7	7	7	7	7
	3	7	7	7	7	7	7	7	7	7	7
	4	12	11	11	11	11	11	11	11	11	11
	5	9	0	0	0	0	0	0	0	0	0
	6	6	6	0	0	0	0	0	0	0	0
	7	3	2	0	0	0	0	0	0	0	0
	8	10	0	0	0	0	0	0	0	0	0
	9	6	6	6	6	6	6	6	6	6	6
	sum	66	44	36	36	36	36	36	36	36	36
Ager-/-	Mother	Day 1	Day 2	Day 3	Day 4	Day 5	Day 6	Day 7	Day 8	Day 9	Day 10
	1	6	5	5	5	5	5	5	5	5	5
	2	2	2	1	0	0	0	0	0	0	0
	3	4	0	0	0	0	0	0	0	0	0
	4	8	5	5	5	5	5	5	5	5	5
	5	7	0	0	0	0	0	0	0	0	0
	6	15	0	0	0	0	0	0	0	0	0
	7	9	8	4	2	1	0	0	0	0	0
	8	8	3	0	0	0	0	0	0	0	0
	9	7	3	0	0	0	0	0	0	0	0
	sum	66	26	15	12	11	10	10	10	10	10

## Sheet: Fig1d,e
esRAGE plate									OT plate
Oxytocin	0	7.25	12.5	25	50	100	mM		esRAGE	0	2.5	5	10	20	mM
	0	0	0.001	0.027	0.051	0.062				0	0	0.006	0.041	0.099
	0	0	0.001	0.028	0.055	0.065				0	0	0.006	0.045	0.097
	0	0	0.001	0.023	0.05	0.07				0	0	0.005	0.041	0.093
mean	0	0	0.001	0.026	0.052	0.066			mean	0	0	0.006	0.042	0.096
se	0	0	0	0.00152776	0.00152776	0.00233369			se	0	0	0.000333384	0.00133353	0.0017641

## Sheet: Fig2b
OT	1 ng/ml		10 ng/ml
	C	KD	C	KD
OT (pg/ml)	10	5	21	8
	13	4.2	28	8.5
	13.5	2	15.5	9
	11.5	8	24	5
	22.2	8	27

## Sheet: Fig2d
	TEER
CNT	816.09
	772.86
	858.66
	868.23
	897.27
	667.92
shRNA RAGE	905.52
KD	771.54
	822.36
	844.8
	946.11
	901.23

## Sheet: Fig2e
OT	1 ng/ml		10 ng/ml
	C	KD	C	KD
OT (pg/ml)	0.84	0.32	4	2
	1.12	0.34	5.2	1.68
	0.62	0.36	5.4	0.8

## Sheet: Fig2f
OT	1 ng/ml		10 ng/ml
	C	KD	C	KD
Papp	2.525	1.263	0.202	0.076
x10-6	3.283	1.061	0.126	0.098
	3.409	0.505	0.152	0.076
	2.904	2.02
		0.402

## Sheet: Fig4a
Ager+/+
CSF
min	0	10	30	60	120	180	240
	1.31335	1.16974	1.46004	1.44296	1.39556	1.03114	1.01766
	1.20953	1.06101	1.66176	1.76244	1.69724	0.952862	0.835384
	1.12709	0.744953	1.37663	1.51249	1.67415	1.45175	0.667946
	1.34462	0.950724	1.40941	1.51249	1.37743	1.54205
	0.535956	1.56332	1.28962	1.47732	1.11199	1.35574
	0.435605	1.50038	1.25854	1.33767		1.2523
	0.821295	0.986972	1.40454	1.28962		1.19406
	0.763346	1.19406	1.32635	1.16077
	0.869019	1.00276	1.32635	1.35931
	1.00436		1.19406	1.54205
	1.34464		1.39947	2.05605
	1.32635			1.65137
	1.15675			1.08559
	0.712987			1.0685
	1.03511			1.56393
Ager-/-
CSF
min	0	10	30	60	120	180	240
	1.06046	1.28591	0.8234	1.07331	1.0966	1.09151	1.07728
	0.96325	1.29619	1.04776	1.32417	1.19474	1.05792	1.08621
	1.09451	1.14789	1.2553	0.69073	0.785749	0.959716	0.915086
	0.80955	1.09451	0.738549	0.932684		0.950619
	0.919162	1.04362	0.811138	1.18342
	0.800859	0.915086	1.14789	0.831957
	1.35221	0.959716	1.14789	1.15008
		1.07591	1.11203
			1.20388
			0.932684
			1.04561
			1.03569
			0.987532

## Sheet: Fig4b
3rd ventricle	Ager+/+		Ager-/-
OT %	0 min	90 min	0 min	90 min
	100	41	100	77
	100	195	100	133
	100	116	100	80
	100	100	100	118
	100	188	100	115
	100	206	100	103
	100	295	100	137
	100	138		73
		171

## Sheet: Fig4c
Amigdala
OT %
WT	0 min	30 min	60 min	90 min	WT	0 min	30 min	60 min	90 min
OT inj	100	89	144	78	PBS inj	100	133	155	138
	100	141	170	216		100	101	38	40
	100	104	93	359		100	104	125
	100	174	133	124		100	100	66	38
	100	211	190	204		100	84	110	128
	100	198	195	156
Ager-/-	0 min	30 min	60 min	90 min	Ager-/-	0 min	30 min	60 min	90 min
OT inj	100	116	66	137	PBS inj	100	94	100	97
	100	89	55	158		100	71	45	45
	100	89	85	73		100	80	105	117
	100	169	123	162		100	50	76	31
	100	116	83	90		100	158	96	211
	100	98	92	65		100	99	91	76
	100	65	78	76
	100	54	84	99
	100	55	76	129
	100	105	112	131
	100	67	77	83
	100	87	93	110
	100	79	79	163

[truncated: 13 more sheets: Fig4d, Fig4e, Fig4f, Fig4g, Fig5b, Fig5c, Fig5d, Fig6b, Fig7ab, Fig7c, Fig7d, Fig7e, 1]
